# Supplementary material for: Theoretical and Experimental Analysis of Hydroxyl and Epoxy Group Effects on Graphene Oxide Properties
Source: Nanomaterials (Basel). 2024 Apr 19;14(8):714. doi: 10.3390/nano14080714 (PMC11054681; doi:10.3390/nano14080714)
Supplement: Supplementary file 1 [file nanomaterials-14-00714-s001.zip]

Archive with 1 entries (1 files):
- nanomaterials-2959231-supplementary.pdf
